# Supplementary material for: Cerebrospinal Fluid Neurotransmitters, Pterins, Folates and Amino Acids in Paediatric Onset Epilepsies: A Tertiary Centre Retrospective Cohort Study
Source: Children (Basel). 2025 Nov 9;12(11):1514. doi: 10.3390/children12111514 (PMC12651606; doi:10.3390/children12111514)
Supplement: Supplementary file 1 [file children-12-01514-s001.zip]

Archive with 1 entries (1 files):
- children-3930446-supplementary.xlsx
