# Supplementary material for: Cerebrospinal Fluid Neurotransmitters, Pterins, Folates and Amino Acids in Paediatric Onset Epilepsies: A Tertiary Centre Retrospective Cohort Study
Source: Children (Basel). 2025 Nov 9;12(11):1514. doi: 10.3390/children12111514 (PMC12651606; doi:10.3390/children12111514)
Supplement: Supplementary file 1 [file children-12-01514-s001.zip › children-3930446-supplementary.xlsx]

## Sheet: SUPPLEMENTARY TABLE 1
PATIENT/SEX	AGE (years)	AGE AT THE LP (months)	AGE AT THE LP (years)	EPILEPTIC SYNDROME	PATHOGENIC GENE VARIANT / CNV	OMIM	AGE AT EPILEPSY ONSET (months)	SEIZURE IN THE LAST 24 HOURS BEFORE LP (Y=YES; N=No)	FREQUENCY OF EPILEPTIC SEIZURES AT THE LP (Sporadic, M=monthly, MM=multi-monthly, W=weekly, MM=multi-weekly, D=daily, MD=multi-daily	SEIZURE TYPES AT THE LP	PHARMACORESISTENCE AT THE LP (YES: 1, NO: 0)	SE AT THE LP (YES=1; NO=0)	MONOTHERAPY VERSUS POLYTHERAPY	ASM AT THE LUMBAR PUNCTURE
1/ F	11.0833	1	0.0833333	Not defined	SCN2A - c408G>A, p.(Met136Ile)	182390	0.1	Y	MD	Clonic	1	0	Monotherapy	Phenobarbital
2/M	13.75	2	0.166667	Not defined	/	/	NA	Y	MD	EME	1	0	NA	NA
3/M	4.5	2	0.166667	Not defined	/	/	2	N	Sporadic	Focal to bilateral tonic–clonic seizure	0	0	No ASMs	None
4/F	4	2	0.166667	Early Infantile DEE	/	/	2	Y	MD	Focal to bilateral tonic–clonic seizure	1	0	No ASMs	None
5/M	12.0833	3	0.25	Not defined	/	/	1	Y	MD	Tonic	0	0	Politherapy	Phenobarbital, B6
6/M	7.91667	3	0.25	Not defined	/	/	3	Y	MD	Focal to bilateral tonic–clonic seizure	1	0	No ASMs	None
7/F	4.16667	4	0.333333	Not defined	/	/	0.2	Y	MD	Focal to bilateral tonic–clonic seizure	0	1	Politherapy	Phenobarbital, B6
8/M	10.5833	4	0.333333	Not defined	/	/	4	N	W	Epileptic status	1	1	NA	NA
9/F	12	5	0.416667	Not defined	/	/	NA	N	Sporadic	NA	0	NA	No ASMs	None
10/F	3.33333	5	0.416667	Not defined	/	/	5	Y	MD	Focal	1	0	Monotherapy	Phenobarbital
11/F	14.1667	5	0.416667	Epilepsy of Infany with migrating focal seizures	/	/	NA	N	W	Myoclonic	1	0	Politherapy	Phenytoin, clonazepam, B6
12/M	5.08333	5	0.416667	Not defined	/	/	4	Y	MD	Focal tonic	1	0	Politherapy	Phenobarbital, levetiracetam
13/M	5.75	6	0.5	Not defined	/	/	6	Y	MD	Infantile spasms	0	0	Monotherapy	ACTH
14/F	4.91667	6	0.5	Not defined	PRRT2 - gene deletion	614386	6	Y	MD	Focal to bilateral tonic–clonic seizure	0	0	No ASMs	None
15/F	3.83333	6	0.5	Infantile Spasms Syndrome	/	/	6	Y	MD	Infantile spasms	1	0	Politherapy	ACTH, vigabatrin
16/F	12.6667	7	0.583333	Infantile Spasms Syndrome	/	/	4	Y	MD	Tonic	0	0	Monotherapy	Phenobarbital
17/F	10.4167	7	0.583333	Not defined	/	/	3	Y	MD	Clonic	0	1	Monotherapy	Phenobarbital
18/M	6.16667	7	0.583333	Not defined	2q24.3q31.1 microdeletion (including SCN1A, SCN2A, SCN3A, SCN7A, SCN9A, GRB14, SLC38A11, GALNT3, TTC21B, XIRP 2, STK39)	/	5	N	M	Generalized	1	0	Politherapy	Clonazepam, B6
19/F	6.75	7	0.583333	Not defined	/	/	7	N	Sporadic	Focal to bilateral tonic–clonic seizure	0	0	No ASMs	None
20/M	8.5	8	0.666667	Not defined	/	/	7	Y	MD	Infantile spasms	0	0	No ASMs	None
21/M	9.16667	8	0.666667	Infantile Spasms Syndrome	/	/	8	Y	MD	Tonic	1	0	Politherapy	Phenobarbital, B6
22/M	8.5	8	0.666667	Not defined	Distal 10q trisomy	/	8	Y	MD	Focal to bilateral tonic–clonic seizure	0	0	No ASMs	None
23/M	8.58333	9	0.75	Not defined	/	/	8.5	Y	MD	Epilepsy with myoclonic absence	0	0	No ASMs	None
24/F	6.25	9	0.75	Not defined	/	/	9	Y	MD	Atonic, clonic	0	0	No ASMs	None
25/F	10.1667	9	0.75	Not defined	/	/	2	N	W	Focal to bilateral tonic–clonic seizure	0	0	No ASMs	None
26/M	14.5	10	0.833333	Not defined	/	/	NA	N	Sporadic	Focal to bilateral tonic–clonic seizure	0	NA	Politherapy	Phenobarbital, carbamazepine
27/M	12.9167	10	0.833333	Infantile Spasms Syndrome	ATP7A - c.3561G>A	300011	8	N	W	Infantile spasms	1	0	Monotherapy	Vigabatrin
28/F	6.91667	11	0.916667	Not defined	FOXG1 - c.946del, p.(Leu316Cysfs*10)	164874	7	N	Sporadic	Focal to bilateral tonic–clonic seizure	1	0	No ASMs	None
29/M	7.33333	11	0.916667	Not defined	PRICKLE1 - c.820G>A; c.820G>A	608500	10	Y	MD	Myoclonic-atonic	0	0	No ASMs	None
30/F	14.4167	12	1	Dravet syndrome	SCN1A - c.4907G>A, p.(Arg1636Gln)	182389	0.1	Y	MD	Focal to bilateral tonic–clonic seizure	1	0	Politherapy	Valproic acid, phenobarbital
31/M	9.08333	12	1	Not defined	/	/	9	Y	MD	Infantile spasms	1	0	Politherapy	Vigabatrin, nitrazepam
32/F	5.75	12	1	Infantile Spasms Syndrome	/	/	12	Y	MD	Generalized	0	0	Politherapy	Levetiracetam, B6
33/F	5.08333	13	1.08333	Not defined	/	/	10	Y	MD	Focal	0	0	No ASMs	None
34/F	4	14	1.16667	Infantile Spasms Syndrome	CDKL5 - c.65-?_99+?del	300203	6	Y	MD	Focal tonic	1	0	Monotherapy	Carbamazepine
35/M	1.75	14	1.16667	Not defined	/	/	5	Y	MD	Infantile spasms	1	1	Politherapy	Valproic acid, topiramate, nitrazepam, levetiracetam
36/M	11	16	1.33333	Not defined	/	/	15	N	M	Generalized	0	0	Politherapy	Levetiracetam
37/M	10.0833	16	1.33333	Not defined	/	/	11	N	W	Focal to bilateral tonic–clonic seizure	0	0	No ASMs	None
38/M	13.25	16	1.33333	Not defined	15q11-q13 deletion	105830	12	N	MW	Focal to bilateral tonic–clonic seizure	1	0	No ASMs	None
39/M	5.41667	18	1.5	Not defined	7q11.23 deletion	194050	24	Y	MD	Tonic	1	0	No ASMs	None
40/ M	12	18	1.5	Not defined	ASPA - c.503G>A, p.(Arg168Lys)	608034	At birth	Y	MD	Tonic	1	0	NA	NA
41/M	5.33333	18	1.5	Not defined	THAP1 - c.421G>A, (p.Asp141Asn)	602629	9	N	Sporadic	Generalized tonic	0	0	Monotherapy	Phenobarbital
42/F	9.33333	18	1.5	Dravet syndrome	SCN1A - c.4480_449Idelins TCTATACTATAT, p.(Gly149_Asp1497delinsSerIleLeuTyr)	607208	10	N	MM	Focal to bilateral tonic–clonic seizure	1	1	Politherapy	Phenobarbital, B6
43/F	14.5	20	1.66667	Not defined	MECP2 - c.502C>T	312750	NA	Y	MD	Focal to bilateral tonic–clonic seizure	1	0	No ASMs	None
44/F	8.33333	21	1.75	Not defined	FMR1	300805	19	N	MW	Simple febrile seizure	0	0	No ASMs	None
45/M	7.75	21	1.75	Not defined	/	/	21	N	W	Generalized motor	0	1	Politherapy	Levetiracetam, B6
46/F	10.9167	21	1.75	Not defined	/	/	6	N	Sporadic	Focal to bilateral tonic–clonic seizure	1	0	Politherapy	Topiramate, nitrazepam
47/M	4.16667	23	1.91667	Not defined	/	/	8	Y	MD	Epilepsy with eyelid myoclonias, myoclonic	1	0	Politherapy	Levetiracetam, valproic acid, clobazam
48/M	11.6667	24	2	Not defined	/	/	17	Y	MD	Atonic	1	0	Monotherapy	Levetiracetam
49/M	8.08333	24	2	Not defined	/	/	24	N	MW	Generalized	0	0	No ASMs	None
50/M	8.83333	27	2.25	Not defined	/	/	24	Y	MD	Myoclonic-atonic	0	0	Monotherapy	Topiramate
51/F	12.8333	29	2.41667	Not defined	/	/	7	Y	MD	Infantile spasms, tonic	1	NA	Politherapy	Vigabatrin, valproic acid
52/M	13.1667	29	2.41667	Not defined	/	/	21	Y	MD	Focal to bilateral tonic–clonic seizure	1	0	Politherapy	Carbamazepine, valproic acid, phenobarbital
53/F	10.1667	29	2.41667	Infantile Spasms Syndrome	/	/	26	Y	MD	Myoclonic	1	0	Politherapy	Topiramate, valproic acid, clonazepam
54/F	14.6667	30	2.5	Not defined	/	/	20	Y	MD	Atonic	0	0	Monotherapy	Valproic acid
55/F	5.41667	30	2.5	Not defined	HECTD4 - c.11992G>A, p.(Val3998Met); c.4903C>T, p.(Arg1635Trp)	620209	30	N	MW	Myoclonic, atonic	1	0	No ASMs	None
56/F	8.75	30	2.5	Eyelid Myoclonia with Absences	SYNGAP1 - c.3706C>T, p.(Gln1236)	603384	48	N	MW	NA	1	0	No ASMs	None
57/M	14.8333	32	2.66667	Not defined	/	/	1	Y	MD	Focal to bilateral tonic–clonic seizure	0	0	Politherapy	Valproic acid
58/M	8.33333	33	2.75	Not defined	/	/	24	Y	MD	Focal to bilateral tonic–clonic seizure	0	0	Monotherapy	Valproic acid
59/M	11	33	2.75	Not defined	/	/	34	Y	MD	Focal to bilateral tonic–clonic seizure	1	0	Monotherapy	Valproic acid
60/M	14.9167	33	2.75	Not defined	ATP1A3 - c.2324 C>G, p.(Pro775Arg)	182350	0.16	N	MW	Generalized tonic-clonic	1	0	Politherapy	Carbamazepine, clobazam
61/F	12.6667	34	2.83333	Not defined	ARSA-c.608A>G/C.1289T>C	250100	33	N	W	Absences	1	0	No ASMs	None
62/F	13.0833	34	2.83333	Not defined	/	/	29	N	Sporadic	Focal to bilateral tonic–clonic seizure, complex febrile, seizures	0	0	Monotherapy	Valproic acid
63/M	13.4167	35	2.91667	Not defined	PRRT2-c.649dupC	614386	7	Y	MD	Focal to bilateral tonic–clonic seizure	0	0	Politherapy	Phenobarbital, valproic acid, carbamazepine
64/F	14	35	2.91667	Not defined	/	/	12	N	W	Focal to bilateral tonic–clonic seizure	1	0	Politherapy	Phenobarbital, levetiracetam
65/M	7.16667	35	2.91667	Not defined	/	/	14	Y	MD	Focal to bilateral tonic–clonic seizure	0	1	Politherapy	Phenytoin, B6
66/M	8.91667	37	3.08333	Not defined	/	/	36	Y	MD	Generalized tonic-clonic	0	0	Monotherapy	Valproic acid
67/F	15.75	38	3.16667	Infantile Spasms Syndrome	/	/	3	N	Sporadic	Infantile spasms	1	NA	Politherapy	Levetiracetam, clobazam, clonazepam
68/M	8	40	3.33333	Not defined	NPRL3 - c.1270C>T, p.(Arg424*)	600928	44	Y	MD	Atypical absences	0	0	No ASMs	None
69/F	14.5833	40	3.33333	Myoclonic-atonic epilepsy	SLC2A1 - c.274C>T	138140	8	N	MW	Absences	1	0	No ASMs	None
70/M	13.8333	40	3.33333	Not defined	/	/	28	N	W	NA	0	0	No ASMs	None
71/M	9.41667	41	3.41667	Infantile Spasms Syndrome	UNC80 - c.1513C>T, p.(Arg505); c.3899delC, p.(Ala1300fs)	612636	40	N	Sporadic	Infantile spasms	0	0	No ASMs	None
72/F	16.75	42	3.5	Not defined	PIGN - c.1A>G/p.?; c.2354G>A, p.(Arg785His)	606097	14	Y	MD	Myoclonic-atonic, febrile convulsions	0	1	No ASMs	None
73/F	7.41667	44	3.66667	Not defined	/	/	44	N	Sporadic	Focal to bilateral tonic–clonic seizure	1	0	No ASMs	None
74/M	4.75	46	3.83333	Not defined	/	/	25	Y	MD	Clonic	0	0	No ASMs	None
75/M	12.4167	47	3.91667	Not defined	/	/	38	N	M	Focal to bilateral tonic–clonic seizure	0	0	Politherapy	Carbamazepine, phenobarbital
76/F	15.5833	48	4	Dravet syndrome	SCN1A - c. 1662+1G>A	182389	8	Y	MD	Generalized tonic-clonic	1	0	NA	NA
77/M	8.16667	49	4.08333	Not defined	/	/	36	N	MM	Focal to bilateral tonic–clonic seizure, epileptic status	1	1	Monotherapy	Valproic acid
78/M	14.3333	49	4.08333	Not defined	/	/	6	Y	MD	NA	1	0	Monotherapy	Nitrazepam
79/M	11.1667	50	4.16667	Not defined	GRIN2A - c.1784dup, p.(His595Glnfs*21)	138253	45	N	MW	Atonic	1	0	Monotherapy	Valproic acid
80/M	8.58333	51	4.25	Not defined	TPP1 c.225A>G, p.=	607998	36	N	M	Focal to bilateral tonic–clonic seizure	1	0	Politherapy	Valproic acid, carbamazepine
81/F	17	52	4.33333	Not defined	/	/	48	Y	MD	Tonic spasm	0	0	Politherapy	Valproic acid, clonazepam, B6
82/M	12	54	4.5	Not defined	/	/	5	Y	MD	Focal to bilateral tonic–clonic seizure	1	0	Politherapy	Vigabatrin, levetiracetam, clobazam
83/M	12.0833	58	4.83333	Not defined	/	/	First month of life	N	MW	Focal clonic	1	0	Monotherapy	Phenobarbital
84/M	15.6667	59	4.91667	Not defined	/	/	57	N	MW	Focal to bilateral tonic–clonic seizure	1	0	Politherapy	Valproic acid, clobazam
85/F	10.5	60	5	Not defined	MECP2 c.502C>T	300005	NA	Y	MD	Focal to bilateral tonic–clonic seizure, epileptic status	1	1	Politherapy	Topiramate, clobazam, ACTH
86/F	12.6667	61	5.08333	Not defined	/	/	51	N	MM	Focal	0	0	No ASMs	None
87/M	17.1667	62	5.16667	Not defined	GABRG2 c.836C>T, p.(Thr279Ile)	618396	2	N	M	Focal to bilateral tonic–clonic seizure	1	1	Monotherapy	Zonisamide
88/F	11.4167	70	5.83333	Not defined	/	/	68	N	Sporadic	Epileptic status	0	1	Monotherapy	Levetiracetam
89/M	17.4167	74	6.16667	Not defined	/	/	14	Y	MD	Focal to bilateral tonic–clonic seizure	0	0	Politherapy	Lamotrigine, nitrazepam, phenobarbital, valproic acid
90/F	19.5	75	6.25	Not defined	NPC1 c.3493G>A, c.2795+1G>C	607623	72	Y	MD	Focal motor	1	0	NA	NA
91/M	12.4167	77	6.41667	Not defined	/	/	76	Y	MD	Tonic	0	0	No ASMs	None
92/M	18.5833	80	6.66667	Not defined	/	/	10	Y	MD	Complex febrile seizures, focal seizures	1	0	Politherapy	Carbamazepine, phenobarbital
93/F	9.33333	82	6.83333	Not defined	KCNC2 c.1402C>A, p.(Pro468Thr)	619913	9	Y	MD	Focal to bilateral tonic–clonic seizure	0	0	Monotherapy	Lamotrigine
94/F	10.25	88	7.33333	Not defined	/	/	96	Y	MD	Focal	0	0	No ASMs	None
95/M	19	89	7.41667	Infantile Spasms Syndrome	/	/	3	Y	MD	Tonic	1	0	Politherapy	Valproic acid, lamotrigine, nitrazepam
96/F	21	89	7.41667	Not defined	/	/	NA	N	Sporadic	Focal to bilateral tonic–clonic seizure	1	0	Politherapy	Valproic acid, clobazam
97/F	19	94	7.83333	Not defined	/	/	17	Y	MD	Epilepsy with eyelid myoclonias	1	0	Monotherapy	Valproic acid
98/M	17.3333	97	8.08333	Not defined	KCNH1 c.1054C>G; p.Leu352Val	603305	8	N	Sporadic	Focal to bilateral tonic–clonic seizure	1	0	Politherapy	Valproic acid, levetiracetam
99/F	9.83333	98	8.16667	Not defined	SLC2A1 exon 1 microdeletion	138140	First months of life	N	Sporadic	Focal motor	0	0	Monotherapy	Phenobarbital
100/M	21.75	104	8.66667	Not defined	PIGQ - c.1A>G, p?	605754	7	N	Sporadic	Tonic	1	0	Politherapy	NA
101/M	17.25	104	8.66667	Lennox-Gastaut syndrome	GRIN1 - c.1643G>A, p.(Arg548Gln)	138249	40	Y	MD	Focal	1	0	Politherapy	Valproic acid, clonazepam
102/M	19.4167	107	8.91667	Infantile Spasms Syndrome	/	/	4	Y	MD	Infantile spasms, generalized tonic-clonic, focal	1	0	Politherapy	Valproic acid, lamotrigine
103/M	15.75	110	9.16667	Myoclonic-atonic epilepsy	SLC2A1 - c.631 C>T, p.(Pro211Ser)	138140	Before 24 months	Y	MD	Myoclonic	1	0	Politherapy	Topiramate, lamotrigine, clonazepam
104/F	20.25	117	9.75	Not defined	CDKL5 - c.587C>T, p.(Ser196Leu)	300203	1	N	MM	Clonic	1	0	Politherapy	Phenobarbital, rufinamide
105/F	20.5	118	9.83333	Not defined	/	/	9	N	Sporadic	Generalized tonic-clonic	1	0	Politherapy	Phenobarbital, levetiracetam
106/M	16.5833	118	9.83333	Not defined	/	/	70	N	M	Focal to bilateral tonic–clonic seizure	1	0	Politherapy	Levetiracetam, topiramate, clobazam
107/F	19.5	123	10.25	Not defined	/	/	4	Y	MD	Focal to bilateral tonic–clonic seizure	1	0	Monotherapy	Valproic acid
108/F	16.0833	123	10.25	Not defined	PRRT2 - c.649dup, p.(Arg217Profs*8)	614386	5	Y	MD	Focal to bilateral tonic–clonic seizure	1	0	Politherapy	Lamotrigine, clonazepam
109/F	21.5833	126	10.5	Infantile Spasms Syndrome	/	/	NA	N	MW	Infantile spasms, focal to bilateral tonic–clonic seizure	1	0	Monotherapy	Valproic acid
110/M	11.25	128	10.6667	Not defined	QDPR - c.547delG, p.(V183fs)	612676	128	N	Sporadic	Focal tonic	1	0	Monotherapy	B6
111/M	21.0833	130	10.8333	Not defined	/	/	132	Y	MD	Focal to bilateral tonic–clonic seizure	1	0	Politherapy	Valproic acid, oxcarbazepine
112/M	17.0833	131	10.9167	Not defined	/	/	12	Y	MD	Focal	1	0	Politherapy	Clobazam, clonazepam
113/F	20.1667	133	11.0833	Not defined	QDPR - c.41T>C	612676	108	Y	MD	Focal to bilateral tonic–clonic seizure	1	1	Politherapy	Phenobarbital, valproic acid, clonazepam, B6
114/F	19.25	153	12.75	Not defined	/	/	60	N	MW	Clonic	0	0	No ASMs	None
115/M	13.5	153	12.75	Not defined	SCL2A1 - c.998G>A, p.(Arg333Gln)	138140	84	N	M	Absences, focal to bilateral tonic–clonic seizure	0	0	Monotherapy	Valproic acid
116/F	19.6667	178	14.8333	Not defined	/	/	1	N	M	Focal to bilateral tonic–clonic seizure	1	0	Politherapy	Lamotrigine, levetiracetam
117/F	20.75	180	15	Not defined	/	/	180	Y	MD	Focal to bilateral tonic–clonic seizure	0	0	Monotherapy	Carbamazepine
118/F	24.4167	181	15.0833	Not defined	/	/	168	N	MM	Generalized tonic, focal	0	0	Politherapy	Valproic acid, topiramate
119/M	16.75	185	15.4167	Not defined	ZMYM2 - c.421C*T	602221	36	N	M	Focal	0	0	Politherapy	Lamotrigine, carbamazepine
120/F	16.4167	190	15.8333	Not defined	/	/	15	N	MW	Seizure free	0	0	Monotherapy	Lamotrigine
121/M	29.6667	225	18.75	Not defined	/	/	84	Y	MD	Focal	1	0	Politherapy	Carbamazepine, topiramate
122/M	29.6667	231	19.25	Not defined	ARHGEF9 - c.1300G>C, p.(Gly434Arg)	300429	108	N	M	Focal to bilateral tonic–clonic seizure	0	0	Politherapy	Valproic acid, clobazam
123/M	32.0833	244	20.3333	Not defined	/	/	48	N	M	Tonic	0	0	Monotherapy	Valproic acid
